# Supplementary material for: Tex19 and Sectm1 concordant molecular phylogenies support co-evolution of both eutherian-specific genes
Source: BMC Evol Biol. 2015 Oct 12;15:222. doi: 10.1186/s12862-015-0506-y (PMC4603632; doi:10.1186/s12862-015-0506-y)
Supplement: Additional file 2: — Tex19 and Sectm1 homolog detection across the 4 super-orders of eutherians. (XLS 85 kb) [file 12862_2015_506_MOESM2_ESM.xls]

## Sheet: Sheet1
		Tex19		Sectm1
Organism	Super Order	Gene name	Sequence Database:Accession	Gene name	Sequence Database:Accession
Homo_sapiens	euarchontoglires	Tex19	UNIPROT:Q8NA77	Sectm1	UNIPROT:Q8WVN6
Pan_troglodytes	euarchontoglires	Tex19	UNIPROT:G2HJ07	Sectm1	UNIPROT:H2QE48
Pan_paniscus	euarchontoglires	Tex19	REFSEQ:XP_003809005	Sectm1	REFSEQ:XP_003809004
Gorilla_gorilla	euarchontoglires	Tex19	UNIPROT:G3R4A3	Sectm1	UNIPROT:G3R187
Pongo_abelii	euarchontoglires	Tex19	UNIPROT:H2NV59	Sectm1	presumably
Nomascus_leucogenys	euarchontoglires	Tex19	UNIPROT:G1SAY9	Sectm1	UNIPROT:G1QP15
Macaca_fascicularis	euarchontoglires	Tex19	UNIPROT:G7PH33	Sectm1	TBLASTN
Macaca_mulatta	euarchontoglires	Tex19	UNIPROT:F6TUT0	Sectm1	UNIPROT:G7NHH8
Papio_anubis	euarchontoglires	Tex19	REFSEQ:XP_003913662	Sectm1	REFSEQ:XP_003913661
Callithrix_jacchus	euarchontoglires	Tex19	REFSEQ:XP_002748913	Sectm1	REFSEQ:XP_003733133
Saimiri_boliviensis	euarchontoglires	Tex19	REFSEQ:XP_003931867	Sectm1	REFSEQ:XP_003931868
Otolemur_garnettii	euarchontoglires	Tex19	REFSEQ:XP_003786582	Sectm1	presumably
Microcebus_murinus	euarchontoglires	Tex19	TBLASTN	Sectm1	presumably
Daubentonia_madagascariensis	euarchontoglires	Tex19	TBLASTN	Sectm1	presumably
Tupaia_chinensis	euarchontoglires	Tex19	GENEPEP:ELW68179	Sectm1	presumably
Tupaia_belangeri	euarchontoglires	Tex19	TBLASTN	Sectm1	presumably
Cavia_porcellus	euarchontoglires	Tex19	REFSEQ:XP_003464960	Sectm1	UNIPROT:H0WDS7
Octodon_degus	euarchontoglires	Tex19	TBLASTN	Sectm1	REFSEQ:XP_004639605
Heterocephalus_glaber	euarchontoglires	Tex19	UNIPROT:G5BJA3	Sectm1	REFSEQ:XP_004894655
Chinchilla_lanigera	euarchontoglires	Tex19	TBLASTN	Sectm1	TBLASTN
Mus_musculus	euarchontoglires	Tex19.1	UNIPROT:Q99MV2	Sectm1a	UNIPROT:Q921W8
"	"	Tex19.2	UNIPROT:Q9D5S1	Sectm1b	UNIPROT:Q9JL59
Rattus_norvegicus	euarchontoglires	Tex19.1	UNIPROT:Q5XHY3	Sectm1a	UNIPROT:Q6AYS0
"	"	Tex19.2	UNIPROT:D3ZXL6	Sectm1b	UNIPROT:E9PTB4
Cricetulus_griseus	euarchontoglires	Tex19.1	TBLASTN	Sectm1a	REFSEQ:XP_003496891
"	"	Tex19.2	TBLASTN	Sectm1b	REFSEQ:XP_003496890
Microtus_ochrogaster	euarchontoglires	Tex19.1	TBLASTN	Sectm1a	TBLASTN
"	"	Tex19.2	TBLASTN	Sectm1b	TBLASTN
Mesocricetus_auratus	euarchontoglires	Tex19.1	TBLASTN	Sectm1a	REFSEQ:XP_005070228
"	"	Tex19.2	TBLASTN	Sectm1b	TBLASTN
Bos_taurus	laurasiatheria	Tex19.alpha	REFSEQ:XP_002696176	Sectm1.alpha	UNIPROT:A6QQD6
"	laurasiatheria	Tex19.beta	REFSEQ:XP_005195863	Sectm1.beta	UNIPROT:A4IFS8
Bos_indicus	laurasiatheria	Tex19.alpha	TBLASTN	Sectm1.alpha	TBLASTN
"	laurasiatheria	Tex19.beta	TBLASTN	Sectm1.beta	TBLASTN
Bos_grunniens_mutus	laurasiatheria	Tex19.alpha	TBLASTN	Sectm1.alpha	TBLASTN
"	laurasiatheria	Tex19.beta	TBLASTN	Sectm1.beta	TBLASTN
Ovis_aries	laurasiatheria	Tex19.alpha	REFSEQ:XP_004013494	Sectm1.alpha	TBLASTN
"	laurasiatheria	Tex19.beta	REFSEQ:XP_004013493	Sectm1.beta	REFSEQ:XP_004023415
Capra_hircus	laurasiatheria	Tex19.alpha	TBLASTN	Sectm1.alpha	TBLASTN
"	laurasiatheria	Tex19.beta	TBLASTN	Sectm1.beta	TBLASTN
Sus_scrofa	laurasiatheria	Tex19	UNIPROT:I3L8G7	Sectm1	TBLASTN
Tursiops_truncatus	laurasiatheria	Tex19	TBLASTN	Sectm1	REFSEQ:XP_004310350
Orcinus_orca	laurasiatheria	Tex19	TBLASTN	Sectm1	REFSEQ:XP_004275784
Felis_catus	laurasiatheria	Tex19	TBLASTN	Sectm1	TBLASTN
Canis_lupus	laurasiatheria	Tex19	presumably	Sectm1	TBLASTN
Odobenus_rosmarus	laurasiatheria	Tex19	TBLASTN	Sectm1	REFSEQ:XP_004404578
Mustela_putorius_furo	laurasiatheria	Tex19	TBLASTN	Sectm1	REFSEQ:XP_004811174
Ursus_maritimus	laurasiatheria	Tex19	presumably	Sectm1	TBLASTN
Ailuropoda_melanoleuca	laurasiatheria	Tex19	REFSEQ:XP_002931395	Sectm1	UNIPROT:G1MAU9
Leptonychotes_weddellii	laurasiatheria	Tex19	TBLASTN	Sectm1	TBLASTN
Pteropus_vampyrus	laurasiatheria	Tex19	presumably	Sectm1	TBLASTN
Pteropus_alecto	laurasiatheria	Tex19	presumably	Sectm1	GENEPEP:ELK12220
Myotis_lucifugus	laurasiatheria	Tex19	TBLASTN	Sectm1	presumably
Myotis_davidii	laurasiatheria	Tex19	presumably	Sectm1	GENEPEP:ELK38343
Eptesicus_fuscus	laurasiatheria	Tex19	TBLASTN	Sectm1	presumably
Equus_caballus	laurasiatheria	Tex19	REFSEQ:XP_001914724	Sectm1	TBLASTN
Ceratotherium_simum	laurasiatheria	Tex19	TBLASTN	Sectm1	REFSEQ:XP_004433025
Erinaceus_europaeus	laurasiatheria	Tex19	TBLASTN	Sectm1	TBLASTN
Atelerix_albiventris	laurasiatheria	Tex19	TBLASTN	Sectm1	presumably
Condylura_cristata	laurasiatheria	Tex19	presumably	Sectm1	REFSEQ:XP_004695893
Sorex_araneus	laurasiatheria	Tex19	TBLASTN	Sectm1	REFSEQ:XP_004621179
Chrysochloris_asiatica	afrotheria	Tex19	TBLASTN	Sectm1	TBLASTN
Procavia_capensis	afrotheria	Tex19	TBLASTN	Sectm1	TBLASTN
Loxodonta_africana	afrotheria	Tex19	REFSEQ:XP_003417366	Sectm1	TBLASTN
Echinops_telfairi	afrotheria	Tex19	presumably	Sectm1	REFSEQ:XP_004709269
Orycteropus_afer	afrotheria	Tex19	presumably	Sectm1	TBLASTN
Dasypus_novemcinctus	xenarthra	?	?	Sectm1	REFSEQ:XP_004478808
TBLASTN: the gene was detected by tBlastN, i.e sequence similarity search on the genome using a protein query
presumably: because the gene is present in further organisms of the same superorder, we presume it is present in this species. However, genome sequencing progress is required to confirm the gene presence.
?: the lack of organism in this superorder prevents from drawing any conclusion
