# Supplementary material for: Tex19 and Sectm1 concordant molecular phylogenies support co-evolution of both eutherian-specific genes
Source: BMC Evol Biol. 2015 Oct 12;15:222. doi: 10.1186/s12862-015-0506-y (PMC4603632; doi:10.1186/s12862-015-0506-y)
Supplement: Additional file 3: — Sectm1 expression across human tissues (EST profile). (XLS 106 kb) [file 12862_2015_506_MOESM3_ESM.xls]

## Sheet: Sheet1
Exhaustive Sectm1 EST profile across human tissues
Query = full-length NM_003004
Masking = simple and interspersed repetitive elements
Database = genbank EST release 199
Taxonomic filter = Homo sapiens (taxid 9606)
Tool = MegaBLAST
Word size = 28
Tissue (EST count)	Acc. Num.	Score	“tissue_type”	Description
Expression in healthy tissues
COLON (33)	DA430276	1070	colon	DA430276 COLON2 Homo sapiens cDNA clone COLON2006514 5', mRNA
	DA430137	1068	colon	DA430137 COLON2 Homo sapiens cDNA clone COLON2006346 5', mRNA
	DA429857	1057	colon	DA429857 COLON2 Homo sapiens cDNA clone COLON2005990 5', mRNA
	BP223361	1057	colon mucosa	BP223361 Sugano cDNA library, colon mucosa Homo sapiens cDNA clone
	DA429925	1055	colon	DA429925 COLON2 Homo sapiens cDNA clone COLON2006075 5', mRNA
	DA429664	1055	colon	DA429664 COLON2 Homo sapiens cDNA clone COLON2005734 5', mRNA
	DA426247	1055	colon	DA426247 COLON2 Homo sapiens cDNA clone COLON2001439 5', mRNA
	DA425635	1050	colon	DA425635 COLON2 Homo sapiens cDNA clone COLON2000717 5', mRNA
	DA430592	1048	colon	DA430592 COLON2 Homo sapiens cDNA clone COLON2006909 5', mRNA
	DA430410	1048	colon	DA430410 COLON2 Homo sapiens cDNA clone COLON2006683 5', mRNA
	DA430339	1048	colon	DA430339 COLON2 Homo sapiens cDNA clone COLON2006597 5', mRNA
	DA426615	1044	colon	DA426615 COLON2 Homo sapiens cDNA clone COLON2001884 5', mRNA
	DA430531	1042	colon	DA430531 COLON2 Homo sapiens cDNA clone COLON2006838 5', mRNA
	DA425083	1040	colon	DA425083 COLON2 Homo sapiens cDNA clone COLON2000081 5', mRNA
	DA431023	1040	colon	DA431023 COLON2 Homo sapiens cDNA clone COLON2007434 5', mRNA
	DA428282	1038	colon	DA428282 COLON2 Homo sapiens cDNA clone COLON2003976 5', mRNA
	DA426746	1037	colon	DA426746 COLON2 Homo sapiens cDNA clone COLON2002047 5', mRNA
	DA426261	1033	colon	DA426261 COLON2 Homo sapiens cDNA clone COLON2001453 5', mRNA
	DA426071	1033	colon	DA426071 COLON2 Homo sapiens cDNA clone COLON2001224 5', mRNA
	BP223861	1027	colon mucosa	BP223861 Sugano cDNA library, colon mucosa Homo sapiens cDNA clone
	DA425215	1011	colon	DA425215 COLON2 Homo sapiens cDNA clone COLON2000230 5', mRNA
	DA427560	957	colon	DA427560 COLON2 Homo sapiens cDNA clone COLON2003037 5', mRNA
	DA425874	946	colon	DA425874 COLON2 Homo sapiens cDNA clone COLON2000993 5', mRNA
	DA430959	894	colon	DA430959 COLON2 Homo sapiens cDNA clone COLON2007359 5', mRNA
	DA426807	889	colon	DA426807 COLON2 Homo sapiens cDNA clone COLON2002117 5', mRNA
	DA425091	887	colon	DA425091 COLON2 Homo sapiens cDNA clone COLON2000089 5', mRNA
	BP223408	872	colon mucosa	BP223408 Sugano cDNA library, colon mucosa Homo sapiens cDNA clone
	DA431708	846	colon	DA431708 COLON2 Homo sapiens cDNA clone COLON2008298 5', mRNA
	DA425492	811	colon	DA425492 COLON2 Homo sapiens cDNA clone COLON2000549 5', mRNA
	DA426972	802	colon	DA426972 COLON2 Homo sapiens cDNA clone COLON2002319 5', mRNA
	BP223446	658	colon mucosa	BP223446 Sugano cDNA library, colon mucosa Homo sapiens cDNA clone
	AW603871	505	colon	CM4-CN0046-180100-082-g02 CN0046 Homo sapiens cDNA, mRNA sequence.
	BG958033	479	colon	CM2-CT0662-080301-697-b02 CT0662 Homo sapiens cDNA, mRNA sequence.
PLACENTA (27)	BX358342	1808	PLACENTA COT 25-NORMALIZED	BX358342 Homo sapiens PLACENTA COT 25-NORMALIZED Homo sapiens cDNA
	BX399171	1783	PLACENTA COT 25-NORMALIZED	BX399171 Homo sapiens PLACENTA COT 25-NORMALIZED Homo sapiens cDNA
	BX380490	1755	PLACENTA COT 25-NORMALIZED	BX380490 Homo sapiens PLACENTA COT 25-NORMALIZED Homo sapiens cDNA
	BX417901	1748	PLACENTA	BX417901 Homo sapiens PLACENTA Homo sapiens cDNA clone CS0DE014YC09
	BX379012	1746	PLACENTA COT 25-NORMALIZED	BX379012 Homo sapiens PLACENTA COT 25-NORMALIZED Homo sapiens cDNA
	BX358343	1736	PLACENTA COT 25-NORMALIZED	BX358343 Homo sapiens PLACENTA COT 25-NORMALIZED Homo sapiens cDNA
	BX396113	1716	PLACENTA COT 25-NORMALIZED	BX396113 Homo sapiens PLACENTA COT 25-NORMALIZED Homo sapiens cDNA
	BX380489	1685	PLACENTA COT 25-NORMALIZED	BX380489 Homo sapiens PLACENTA COT 25-NORMALIZED Homo sapiens cDNA
	AL513766	1674	PLACENTA	AL513766 Homo sapiens PLACENTA Homo sapiens cDNA clone CL0BA003ZF04
	BX379011	1664	PLACENTA COT 25-NORMALIZED	BX379011 Homo sapiens PLACENTA COT 25-NORMALIZED Homo sapiens cDNA
	BX324662	1652	PLACENTA COT 25-NORMALIZED	BX324662 Homo sapiens PLACENTA COT 25-NORMALIZED Homo sapiens cDNA
	BX380143	1447	PLACENTA COT 25-NORMALIZED	BX380143 Homo sapiens PLACENTA COT 25-NORMALIZED Homo sapiens cDNA
	BX398302	1426	PLACENTA COT 25-NORMALIZED	BX398302 Homo sapiens PLACENTA COT 25-NORMALIZED Homo sapiens cDNA
	BX335528	1411	PLACENTA COT 25-NORMALIZED	BX335528 Homo sapiens PLACENTA COT 25-NORMALIZED Homo sapiens cDNA
	BX434442	1411	PLACENTA	BX434442 Homo sapiens PLACENTA Homo sapiens cDNA clone CS0DE014YC09
	BX380144	1378	PLACENTA COT 25-NORMALIZED	BX380144 Homo sapiens PLACENTA COT 25-NORMALIZED Homo sapiens cDNA
	BX324661	1341	PLACENTA COT 25-NORMALIZED	BX324661 Homo sapiens PLACENTA COT 25-NORMALIZED Homo sapiens cDNA
	BX377849	1153	PLACENTA COT 25-NORMALIZED	BX377849 Homo sapiens PLACENTA COT 25-NORMALIZED Homo sapiens cDNA
	BX398301	1098	PLACENTA COT 25-NORMALIZED	BX398301 Homo sapiens PLACENTA COT 25-NORMALIZED Homo sapiens cDNA
	DA846610	1081	placenta	DA846610 PLACE6 Homo sapiens cDNA clone PLACE6015122 5', mRNA
	DA840455	1003	placenta	DA840455 PLACE6 Homo sapiens cDNA clone PLACE6007318 5', mRNA
	DA840480	1000	placenta	DA840480 PLACE6 Homo sapiens cDNA clone PLACE6007350 5', mRNA
	BX335529	939	PLACENTA COT 25-NORMALIZED	BX335529 Homo sapiens PLACENTA COT 25-NORMALIZED Homo sapiens cDNA
	BX378128	937	PLACENTA COT 25-NORMALIZED	BX378128 Homo sapiens PLACENTA COT 25-NORMALIZED Homo sapiens cDNA
	DA836977	887	placenta	DA836977 PLACE6 Homo sapiens cDNA clone PLACE6002796 5', mRNA
	DA836685	771	placenta	DA836685 PLACE6 Homo sapiens cDNA clone PLACE6002406 5', mRNA
	BX378127	510	PLACENTA COT 25-NORMALIZED	BX378127 Homo sapiens PLACENTA COT 25-NORMALIZED Homo sapiens cDNA
LEUKOCYTES (26)	CR976411	1511	T-Lymphocytes	CR976411 RZPD no.9016 Homo sapiens cDNA clone RZPDp9016P1714 5',
	BI910123	1509	leukocyte	603067972F1 NIH_MGC_118 Homo sapiens cDNA clone IMAGE:5217256 5',
	BI908417	1506	leukocyte	603067363F1 NIH_MGC_118 Homo sapiens cDNA clone IMAGE:5216463 5',
	BM550009	1487	leukocyte	AGENCOURT_6543832 NIH_MGC_118 Homo sapiens cDNA clone IMAGE:5745937
	CR979567	1485	T-Lymphocytes	CR979567 RZPD no.9016 Homo sapiens cDNA clone RZPDp9016L034 5',
	BI909036	1419	leukocyte	603070002F1 NIH_MGC_118 Homo sapiens cDNA clone IMAGE:5218873 5',
	BI907545	1360	leukocyte	603065903F1 NIH_MGC_118 Homo sapiens cDNA clone IMAGE:5215080 5',
	BI906767	1262	leukocyte	603064507F1 NIH_MGC_118 Homo sapiens cDNA clone IMAGE:5213761 5',
	CD364677	1249	Alveolar Macrophage	UI-H-FT2-bjm-i-14-0-UI.s1 NCI_CGAP_FT2 Homo sapiens cDNA clone
	CR991399	1227	T-Lymphocytes	CR991399 RZPD no.9016 Homo sapiens cDNA clone RZPDp9016L1944 5',
	DA678194	1110	neutrophils	DA678194 NETRP2 Homo sapiens cDNA clone NETRP2009576 5', mRNA
	BI908901	1098	leukocyte	603066496F1 NIH_MGC_118 Homo sapiens cDNA clone IMAGE:5215727 5',
	BI910176	1098	leukocyte	603069553F1 NIH_MGC_118 Homo sapiens cDNA clone IMAGE:5218644 5',
	DA672691	1098	neutrophils	DA672691 NETRP2 Homo sapiens cDNA clone NETRP2003183 5', mRNA
	DA672806	1098	neutrophils	DA672806 NETRP2 Homo sapiens cDNA clone NETRP2003316 5', mRNA
	DA676739	1096	neutrophils	DA676739 NETRP2 Homo sapiens cDNA clone NETRP2007871 5', mRNA
	DA671309	1088	neutrophils	DA671309 NETRP2 Homo sapiens cDNA clone NETRP2001544 5', mRNA
	DA670940	1077	neutrophils	DA670940 NETRP2 Homo sapiens cDNA clone NETRP2001106 5', mRNA
	DA672297	1075	neutrophils	DA672297 NETRP2 Homo sapiens cDNA clone NETRP2002721 5', mRNA
	DA677836	1075	neutrophils	DA677836 NETRP2 Homo sapiens cDNA clone NETRP2009143 5', mRNA
	DA677945	1055	neutrophils	DA677945 NETRP2 Homo sapiens cDNA clone NETRP2009265 5', mRNA
	DA672941	1055	neutrophils	DA672941 NETRP2 Homo sapiens cDNA clone NETRP2003468 5', mRNA
	DA669857	1007	neutrophils	DA669857 NETRP1 Homo sapiens cDNA clone NETRP1000023 5', mRNA
	DA676424	959	neutrophils	DA676424 NETRP2 Homo sapiens cDNA clone NETRP2007505 5', mRNA
	CR995826	955	T-Lymphocytes	CR995826 RZPD no.9016 Homo sapiens cDNA clone RZPDp9016B2329 5',
	BI908283	784	leukocyte	603068579F1 NIH_MGC_118 Homo sapiens cDNA clone IMAGE:5217619 5',
KIDNEY (12)	BP257029	1062	kidney	BP257029 Sugano cDNA library, kidney epithelial cell Homo sapiens
	BP255895	1046	kidney	BP255895 Sugano cDNA library, kidney epithelial cell Homo sapiens
	BP256527	1044	kidney	BP256527 Sugano cDNA library, kidney epithelial cell Homo sapiens
	BP255832	1016	kidney	BP255832 Sugano cDNA library, kidney epithelial cell Homo sapiens
	AW014948	924	kidney	UI-H-BI0-aaf-h-07-0-UI.s1 NCI_CGAP_Sub1 Homo sapiens cDNA clone
	AI927624	867	kidney	wo85a02.x1 NCI_CGAP_Kid11 Homo sapiens cDNA clone IMAGE:2462090 3',
	BP255380	767	kidney	BP255380 Sugano cDNA library, kidney epithelial cell Homo sapiens
	AW207187	763	kidney	UI-H-BI1-afc-e-07-0-UI.s1 NCI_CGAP_Sub3 Homo sapiens cDNA clone
	AI480347	761	kidney	tm51c09.x1 NCI_CGAP_Kid11 Homo sapiens cDNA clone IMAGE:2161648 3',
	AW058447	706	kidney	wx21a06.x1 NCI_CGAP_Kid11 Homo sapiens cDNA clone IMAGE:2544274 3',
	BP253892	665	kidney	BP253892 Sugano cDNA library, kidney epithelial cell Homo sapiens
	BP254741	614	kidney	BP254741 Sugano cDNA library, kidney epithelial cell Homo sapiens
THYMUS (12)	DB121107	1062	thymus	DB121107 THYMU2 Homo sapiens cDNA clone THYMU2029567 5', mRNA
	DB106033	1048	thymus	DB106033 THYMU2 Homo sapiens cDNA clone THYMU2007125 5', mRNA
	DB121317	1044	thymus	DB121317 THYMU2 Homo sapiens cDNA clone THYMU2029860 5', mRNA
	DB110985	1003	thymus	DB110985 THYMU2 Homo sapiens cDNA clone THYMU2014338 5', mRNA
	HY088838	946	thymus	HY088838 RIKEN full-length enriched human cDNA library, thymus Homo
	HY262035	863	thymus	HY262035 RIKEN full-length enriched human cDNA library, thymus Homo
	HY074702	850	thymus	HY074702 RIKEN full-length enriched human cDNA library, thymus Homo
	HY079233	850	thymus	HY079233 RIKEN full-length enriched human cDNA library, thymus Homo
	HY097829	822	thymus	HY097829 RIKEN full-length enriched human cDNA library, thymus Homo
	HY088667	800	thymus	HY088667 RIKEN full-length enriched human cDNA library, thymus Homo
	HY290348	745	thymus	HY290348 RIKEN full-length enriched human cDNA library, thymus Homo
	DB116905	503	thymus	DB116905 THYMU2 Homo sapiens cDNA clone THYMU2023387 5', mRNA
STOMACH (8)	BM854963	1098	Stomach	K-EST0137685 S21SNU520 Homo sapiens cDNA clone S21SNU520-60-A11 5',
	DA966924	1059	stomach	DA966924 STOMA2 Homo sapiens cDNA clone STOMA2005472 5', mRNA
	BQ083660	981	stomach	K-EST0146365 S14K402 Homo sapiens cDNA clone S14K402-63-C08 5',
	BM854575	891	Stomach	K-EST0137077 S21SNU520 Homo sapiens cDNA clone S21SNU520-64-G03 5',
	AW057702	791	stomach	wx02c07.x1 NCI_CGAP_Gas4 Homo sapiens cDNA clone IMAGE:2542476 3'
	BQ083361	784	stomach	K-EST0146004 S14K402 Homo sapiens cDNA clone S14K402-67-E05 5',
	BM769591	750	stomach	K-EST0052861 S14K402 Homo sapiens cDNA clone S14K402-16-B05 5',
	BM821165	691	Stomach	K-EST0090106 S21SNU520s1 Homo sapiens cDNA clone S21SNU520s1-15-H11
LUNG (7)	BU689727	1240	Human Lung Epithelial cells	UI-CF-FN0-aet-k-09-0-UI.s1 UI-CF-FN0 Homo sapiens cDNA clone
	CB241372	1194	Human Lung Epithelial cells	UI-CF-FN0-afy-h-23-0-UI.s1 UI-CF-FN0 Homo sapiens cDNA clone
	DA589532	1003	lung	DA589532 HLUNG2 Homo sapiens cDNA clone HLUNG2011211 5', mRNA
	DA586764	996	lung	DA586764 HLUNG2 Homo sapiens cDNA clone HLUNG2007517 5', mRNA
	DA589733	929	lung	DA589733 HLUNG2 Homo sapiens cDNA clone HLUNG2011473 5', mRNA
	DA594026	869	lung	DA594026 HLUNG2 Homo sapiens cDNA clone HLUNG2016876 5', mRNA
	DA589515	597	lung	DA589515 HLUNG2 Homo sapiens cDNA clone HLUNG2011190 5', mRNA
SPLEEN (6)	BG746129	1262	spleen	602723626T1 NIH_MGC_113 Homo sapiens cDNA clone IMAGE:4849879 3',
	BG745310	1251	spleen	602723626F1 NIH_MGC_113 Homo sapiens cDNA clone IMAGE:4849879 5',
	DR006869	1064	Spleen	TC118235 Human spleen, large insert, pCMV expression library Homo
	DA936740	1051	spleen	DA936740 SPLEN2 Homo sapiens cDNA clone SPLEN2009120 5', mRNA
	DA959604	1029	spleen	DA959604 SPLEN2 Homo sapiens cDNA clone SPLEN2039702 5', mRNA
	BU899256	987	spleen	AGENCOURT_8532106 NIH_MGC_113 Homo sapiens cDNA clone IMAGE:6279888
PROSTATE (6)	CB048392	1229	prostate	NISC_gj04e10.x1 NCI_CGAP_Pr28 Homo sapiens cDNA clone IMAGE:3270643
	CB048393	1077	prostate	NISC_gj04e10.y1 NCI_CGAP_Pr28 Homo sapiens cDNA clone IMAGE:3270643
	DA867462	959	prostate	DA867462 PROST2 Homo sapiens cDNA clone PROST2002457 5', mRNA
	CF140805	900	prostate	UI-HF-CB0-apm-e-08-0-UI.r1 NIH_MGC_210 Homo sapiens cDNA clone
	AI805092	832	prostate	tu33g10.x1 NCI_CGAP_Pr28 Homo sapiens cDNA clone IMAGE:2252898 3',
	AI621135	608	prostate	tu49d01.x1 NCI_CGAP_Pr28 Homo sapiens cDNA clone IMAGE:2254369 3',
LIVER (5)	CB125237	1134	liver	K-EST0174037 L5HLK1s1 Homo sapiens cDNA clone L5HLK1s1-12-H08 5',
	CB112620	1131	liver	K-EST0154468 L5HLK1 Homo sapiens cDNA clone L5HLK1-14-E12 5', mRNA
	CB140458	1048	liver	K-EST0193890 L15CKK1 Homo sapiens cDNA clone L15CKK1-9-H05 5', mRNA
	CB111795	894	liver	K-EST0153528 L5HLK1 Homo sapiens cDNA clone L5HLK1-21-G08 5', mRNA
	CB140574	549	liver	K-EST0194034 L15CKK1 Homo sapiens cDNA clone L15CKK1-16-D07 5',
CORD BLOOD (4)	DA467153	1258	cord blood	DA467153 D6OST1 Homo sapiens cDNA clone D6OST1000099 5', mRNA
	DA432933	1020	cord blood	DA432933 CORDB2 Homo sapiens cDNA clone CORDB2000096 5', mRNA
	DA433105	1005	cord blood	DA433105 CORDB2 Homo sapiens cDNA clone CORDB2000302 5', mRNA
	DA433067	965	cord blood	DA433067 CORDB2 Homo sapiens cDNA clone CORDB2000251 5', mRNA
TRACHEA (4)	DB196779	1070	trachea	DB196779 TRACH2 Homo sapiens cDNA clone TRACH2003531 5', mRNA
	DB198223	1059	trachea	DB198223 TRACH2 Homo sapiens cDNA clone TRACH2005963 5', mRNA
	DB200595	854	trachea	DB200595 TRACH2 Homo sapiens cDNA clone TRACH2009695 5', mRNA
	DB196867	531	trachea	DB196867 TRACH2 Homo sapiens cDNA clone TRACH2003685 5', mRNA
SMALL INTESTINE (4)	DA924801	1059	small intestine	DA924801 SMINT2 Homo sapiens cDNA clone SMINT2011376 5', mRNA
	DA917658	1033	small intestine	DA917658 SMINT2 Homo sapiens cDNA clone SMINT2002377 5', mRNA
	DA918110	981	small intestine	DA918110 SMINT2 Homo sapiens cDNA clone SMINT2002932 5', mRNA
	BP260886	571	small intestine	BP260886 Sugano cDNA library, small intestine Homo sapiens cDNA
ISLET OF LANGHERANS (3)	CK903979	601	Islets of Langerhans	ie69h03.x5 Melton Normalized Human Islet 4 N4-HIS 1 Homo sapiens
	CK903980	599	Islets of Langerhans	ie69h03.y5 Melton Normalized Human Islet 4 N4-HIS 1 Homo sapiens
	BM053069	566	Islets of Langerhans	ie69h03.y3 Melton Normalized Human Islet 4 N4-HIS 1 Homo sapiens
TESTIS (2)	DB033080	1074	testis	DB033080 TESTI2 Homo sapiens cDNA clone TESTI2017741 5', mRNA
	DB026440	1024	testis	DB026440 TESTI2 Homo sapiens cDNA clone TESTI2008638 5', mRNA
HIPPOCAMPUS (2)	BM548056	1467	hippocampus	AGENCOURT_6531856 NIH_MGC_124 Homo sapiens cDNA clone IMAGE:5732878
	BM546523	1212	hippocampus	AGENCOURT_6494233 NIH_MGC_124 Homo sapiens cDNA clone IMAGE:5729295
ADRENAL GLAND (2)	DA011517	1029	adrenal gland	DA011517 ADRGL2 Homo sapiens cDNA clone ADRGL2003488 5', mRNA
	DA009765	717	adrenal gland	DA009765 ADRGL2 Homo sapiens cDNA clone ADRGL2001103 5', mRNA
BLADDER (1)	DA040326	1014	bladder	DA040326 BLADE2 Homo sapiens cDNA clone BLADE2001457 5', mRNA
THYROID (1)	BP268120	1040	thyroid	BP268120 Sugano cDNA library, thyroid JTH Homo sapiens cDNA clone
HEART (1)	DA561334	1048	heart	DA561334 HEART2 Homo sapiens cDNA clone HEART2002408 5', mRNA
SKELETAL MUSCLE (1)	DA900185	1035	skeletal muscle	DA900185 SKMUS2 Homo sapiens cDNA clone SKMUS2008919 5', mRNA
OVARY (1)	DA681470	1055	ovary	DA681470 NOVAR2 Homo sapiens cDNA clone NOVAR2001074 5', mRNA
UTERUS (1)	DB273891	913	uterus	DB273891 UTERU2 Homo sapiens cDNA clone UTERU2036688 5', mRNA
CORONARY ARTERY (1)	BP205107	1055	coronary artery	BP205107 Sugano cDNA library, coronary artery smooth muscle cell
DORSAL ROOT GANGLIA (1)	BE677472	732	dorsal root ganglia	7d84g07.x1 Lupski_dorsal_root_ganglion Homo sapiens cDNA clone
CHONDROCYTES (1)	DA554877	1042	chondrocytes	DA554877 HCHON2 Homo sapiens cDNA clone HCHON2004986 5', mRNA
SUBTHALAMIC NUCLEUS (1)	DA355340	1031	subthalamic nucleus	DA355340 BRSTN2 Homo sapiens cDNA clone BRSTN2000187 5', mRNA
DERMAL PAPILLA CELLS (1)	DA576464	1009	dermal papilla cells (HDPC)	DA576464 HHDPC2 Homo sapiens cDNA clone HHDPC2003914 5', mRNA
Expression in cancerous tissues
BREAST TUMOR (11)	DA998779	1048	breast, tumor tissue	DA998779 TBAES2 Homo sapiens cDNA clone TBAES2000070 5', mRNA
	DB000548	1022	breast, tumor tissue	DB000548 TBAES2 Homo sapiens cDNA clone TBAES2002253 5', mRNA
	DB001296	1005	breast, tumor tissue	DB001296 TBAES2 Homo sapiens cDNA clone TBAES2003199 5', mRNA
	DB003422	1003	breast, tumor tissue	DB003422 TBAES2 Homo sapiens cDNA clone TBAES2005869 5', mRNA
	DA998625	998	breast, tumor tissue	DA998625 TBAES1 Homo sapiens cDNA clone TBAES1000075 5', mRNA
	DB006213	996	breast, tumor tissue	DB006213 TBAES2 Homo sapiens cDNA clone TBAES2009383 5', mRNA
	DA999434	989	breast, tumor tissue	DA999434 TBAES2 Homo sapiens cDNA clone TBAES2000838 5', mRNA
	DA999412	985	breast, tumor tissue	DA999412 TBAES2 Homo sapiens cDNA clone TBAES2000808 5', mRNA
	DB002209	981	breast, tumor tissue	DB002209 TBAES2 Homo sapiens cDNA clone TBAES2004328 5', mRNA
	DB000120	968	breast, tumor tissue	DB000120 TBAES2 Homo sapiens cDNA clone TBAES2001692 5', mRNA
	DB004450	883	breast, tumor tissue	DB004450 TBAES2 Homo sapiens cDNA clone TBAES2007194 5', mRNA
STOMACH TUMOR (8)	DB243586	1042	stomach, tumor tissue	DB243586 TSTOM2 Homo sapiens cDNA clone TSTOM2002246 5', mRNA
	DB242273	1037	stomach, tumor tissue	DB242273 TSTOM2 Homo sapiens cDNA clone TSTOM2000648 5', mRNA
	DB241856	1029	stomach, tumor tissue	DB241856 TSTOM2 Homo sapiens cDNA clone TSTOM2000150 5', mRNA
	DB242835	1024	stomach, tumor tissue	DB242835 TSTOM2 Homo sapiens cDNA clone TSTOM2001319 5', mRNA
	DB241922	1022	stomach, tumor tissue	DB241922 TSTOM2 Homo sapiens cDNA clone TSTOM2000237 5', mRNA
	DB243855	1013	stomach, tumor tissue	DB243855 TSTOM2 Homo sapiens cDNA clone TSTOM2002573 5', mRNA
	DB243463	990	stomach, tumor tissue	DB243463 TSTOM2 Homo sapiens cDNA clone TSTOM2002086 5', mRNA
	DB242311	961	stomach, tumor tissue	DB242311 TSTOM2 Homo sapiens cDNA clone TSTOM2000694 5', mRNA
BRAIN (10)	DA902245	1055	neuroepithelioma	DA902245 SKNMC2 Homo sapiens cDNA clone SKNMC2002124 5', mRNA
	DB007266	1048	cervix, tumor tissue	DB007266 TCERX2 Homo sapiens cDNA clone TCERX2000806 5', mRNA
	DB008589	1046	cervix, tumor tissue	DB008589 TCERX2 Homo sapiens cDNA clone TCERX2002355 5', mRNA
	DB007339	1037	cervix, tumor tissue	DB007339 TCERX2 Homo sapiens cDNA clone TCERX2000885 5', mRNA
	DB006424	1022	cervix, tumor tissue	DB006424 TCERX1 Homo sapiens cDNA clone TCERX1000046 5', mRNA
	DA047787	998	neuroglioma	DA047787 BNGH42 Homo sapiens cDNA clone BNGH42000819 5', mRNA
	DA902856	996	neuroepithelioma	DA902856 SKNMC2 Homo sapiens cDNA clone SKNMC2002865 5', mRNA
	BF939675	965	glioblastoma (pooled)	nac79g07.x1 NCI_CGAP_Brn23 Homo sapiens cDNA clone IMAGE:3440820
	BI334699	623	cervical carcinoma cell line	602998679F1 NIH_MGC_12 Homo sapiens cDNA clone IMAGE:5140818 5',
	BE762673	464	nervous tumor	RC3-NT0013-110800-013-e07 NT0013 Homo sapiens cDNA, mRNA sequence.
LUNG (3)	DB190877	1079	lung, tumor tissue	DB190877 TLUNG2 Homo sapiens cDNA clone TLUNG2001817 5', mRNA
	DB191164	1068	lung, tumor tissue	DB191164 TLUNG2 Homo sapiens cDNA clone TLUNG2002133 5', mRNA
	DB191106	1037	lung, tumor tissue	DB191106 TLUNG2 Homo sapiens cDNA clone TLUNG2002068 5', mRNA
ADENOCARCINOMA (5)	AW081554	769	moderately differentiated adenocarcinoma	xc42g10.x1 NCI_CGAP_Co20 Homo sapiens cDNA clone IMAGE:2586978 3',
	BX108872	848	moderately-differentiated adenocarcinoma	BX108872 NCI_CGAP_Co14 Homo sapiens cDNA clone IMAGp998A214818 ;
	AI281889	689	moderately-differentiated adenocarcinoma	qt82a11.x1 NCI_CGAP_Co14 Homo sapiens cDNA clone IMAGE:1961756 3',
	AW195936	754	adenocarcinoma	xl85a06.x1 NCI_CGAP_Pan1 Homo sapiens cDNA clone IMAGE:2681458 3',
LEIOMYOSARCOMA (3)	BQ946621	869	leiomyosarcoma	AGENCOURT_8923304 NIH_MGC_71 Homo sapiens cDNA clone IMAGE:6472577
	BM459620	819	leiomyosarcoma	AGENCOURT_6417944 NIH_MGC_71 Homo sapiens cDNA clone IMAGE:5534246
	AA903087	499	leiomyosarcoma	ok46d04.s1 NCI_CGAP_Lei2 Homo sapiens cDNA clone IMAGE:1516999 3',
COLON TUMOR (3)	DB011143	981	colon, tumor tissue	DB011143 TCOLN2 Homo sapiens cDNA clone TCOLN2002341 5', mRNA
	BF002331	970	colon tumor, RER+	7h22b08.x1 NCI_CGAP_Co16 Homo sapiens cDNA clone IMAGE:3316695 3'
	BF002304	503	colon tumor, RER+	7h02g04.x1 NCI_CGAP_Co16 Homo sapiens cDNA clone IMAGE:3314838 3',
GERM CELL TUMOR (3)	AI652267	806	pooled germ cell tumors	wb28d06.x1 NCI_CGAP_GC6 Homo sapiens cDNA clone IMAGE:2306987 3',
	AW002382	771	pooled germ cell tumors	wu61c03.x1 NCI_CGAP_GC6 Homo sapiens cDNA clone IMAGE:2524516 3',
	AW594044	756	pooled germ cell tumors	hg35d12.x1 NCI_CGAP_GC6 Homo sapiens cDNA clone IMAGE:2947607 3',
UTERUS TUMOR (2)	DB244606	1003	uterus, tumor tissue	DB244606 TUTER2 Homo sapiens cDNA clone TUTER2000369 5', mRNA
	AI979001	832	uterus, tumor	wr69a10.x1 NCI_CGAP_Ut1 Homo sapiens cDNA clone IMAGE:2492922 3'
CHONDROSARCOMA (1)	BQ182988	1131	Chondrosarcoma	UI-H-ED1-ayj-l-19-0-UI.s2 NCI_CGAP_ED1 Homo sapiens cDNA clone
LYMPHOMA (2)	AI433494	752	lymphoma, follicular mixed small and large cell	ti53c03.x1 NCI_CGAP_Lym12 Homo sapiens cDNA clone IMAGE:2134180 3',
	AI433486	741	lymphoma, follicular mixed small and large cell	ti53b01.x1 NCI_CGAP_Lym12 Homo sapiens cDNA clone IMAGE:2134153 3',
SIGNET-RING CELL CARCINOMA (1)	BP272538	974	signet-ring cell carcinoma	BP272538 Sugano cDNA library, signet-ring cell KATOIII Homo sapiens
ESOPHAGEAL TUMOR (1)	DB013141	1044	esophageal, tumor tissue	DB013141 TESOP2 Homo sapiens cDNA clone TESOP2001638 5', mRNA
CARCINOMA (1)	BG331685	1238	large cell carcinoma	602432696F1 NIH_MGC_18 Homo sapiens cDNA clone IMAGE:4550638 5',
SARCOMA (1)	AA601122	619	synovial sarcoma	no54b08.s1 NCI_CGAP_SS1 Homo sapiens cDNA clone IMAGE:1104471 3'
Expression in cell lines
EPI. CARCINOMA (7)	BU158208	1415	epidermoid carcinoma, cell line	AGENCOURT_8045238 NIH_MGC_102 Homo sapiens cDNA clone IMAGE:6086451
	BQ670468	1304	epidermoid carcinoma, cell line	AGENCOURT_8354904 NIH_MGC_102 Homo sapiens cDNA clone IMAGE:6275378
	BQ673626	1208	epidermoid carcinoma, cell line	AGENCOURT_8189173 NIH_MGC_102 Homo sapiens cDNA clone IMAGE:6255037
	BQ670035	1007	epidermoid carcinoma, cell line	AGENCOURT_8039315 NIH_MGC_102 Homo sapiens cDNA clone IMAGE:6211657
	BQ670277	966	epidermoid carcinoma, cell line	AGENCOURT_8301898 NIH_MGC_102 Homo sapiens cDNA clone IMAGE:6275068
	BQ673952	824	epidermoid carcinoma, cell line	AGENCOURT_8032771 NIH_MGC_102 Homo sapiens cDNA clone IMAGE:6213599
	BQ670570	597	epidermoid carcinoma, cell line	AGENCOURT_8349167 NIH_MGC_102 Homo sapiens cDNA clone IMAGE:6276291
HELA CELLS (6)	BX384441	1711	HELA CELLS COT 25-NORMALIZED	BX384441 Homo sapiens HELA CELLS COT 25-NORMALIZED Homo sapiens
	BX384442	1698	HELA CELLS COT 25-NORMALIZED	BX384442 Homo sapiens HELA CELLS COT 25-NORMALIZED Homo sapiens
	BX384475	1602	HELA CELLS COT 25-NORMALIZED	BX384475 Homo sapiens HELA CELLS COT 25-NORMALIZED Homo sapiens
	BX328120	1548	HELA CELLS COT 25-NORMALIZED	BX328120 Homo sapiens HELA CELLS COT 25-NORMALIZED Homo sapiens
	BX384474	1225	HELA CELLS COT 25-NORMALIZED	BX384474 Homo sapiens HELA CELLS COT 25-NORMALIZED Homo sapiens
	BX372142	817	HELA CELLS COT 25-NORMALIZED	BX372142 Homo sapiens HELA CELLS COT 25-NORMALIZED Homo sapiens
MAMMARY ADENO. (1)	BI861812	1432	mammary adenocarcinoma, cell line	603388835F1 NIH_MGC_87 Homo sapiens cDNA clone IMAGE:5397873 5',
ASTROCYTOMA (1)	BM910235	745	astrocytoma grade IV, cell line	AGENCOURT_6607864 NIH_MGC_98 Homo sapiens cDNA clone IMAGE:5442570
ADENOCARCINOMA (1)	BG034946	1310	adenocarcinoma, cell line	602325213F1 NIH_MGC_90 Homo sapiens cDNA clone IMAGE:4413387 5',
Expression in non cancer diseased tissues
STOMACH ASCITES (9)	BM771438	1188	Stomach, Ascites	K-EST0055306 S2SNU668s1 Homo sapiens cDNA clone S2SNU668s1-23-G03
	BM747348	1064	Stomach, Ascites	K-EST0021887 S2SNU668 Homo sapiens cDNA clone S2SNU668-17-B10 5',
	BM747347	1037	Stomach, Ascites	K-EST0021886 S2SNU668 Homo sapiens cDNA clone S2SNU668-17-B09 5',
	BM747381	959	Stomach, Ascites	K-EST0021921 S2SNU668 Homo sapiens cDNA clone S2SNU668-17-E08 5',
	BM754230	953	Stomach, Ascites	K-EST0031562 S2SNU668s1 Homo sapiens cDNA clone S2SNU668s1-7-E08
	BM739231	920	Stomach, Ascites	K-EST0008640 S2SNU668 Homo sapiens cDNA clone S2SNU668-9-F07 5',
	BM770684	850	Stomach, Ascites	K-EST0054287 S2SNU668s1 Homo sapiens cDNA clone S2SNU668s1-19-A11
	BM770754	802	Stomach, Ascites	K-EST0054369 S2SNU668s1 Homo sapiens cDNA clone S2SNU668s1-19-H10
	BM755524	521	Stomach, Ascites	K-EST0033353 S2SNU668 Homo sapiens cDNA clone S2SNU668-23-F12 5',
SYNOVIAL TISSUES FROM RHEUMATOID ARTHRITIS (8)	DA972937	1035	synovial membrane tissue from rheumatioid arthritis	DA972937 SYNOV2 Homo sapiens cDNA clone SYNOV2002781 5', mRNA
	DA978748	1035	synovial membrane tissue from rheumatioid arthritis	DA978748 SYNOV2 Homo sapiens cDNA clone SYNOV2010004 5', mRNA
	DA983673	1027	synovial membrane tissue from rheumatioid arthritis	DA983673 SYNOV2 Homo sapiens cDNA clone SYNOV2016198 5', mRNA
	DA977790	1026	synovial membrane tissue from rheumatioid arthritis	DA977790 SYNOV2 Homo sapiens cDNA clone SYNOV2008781 5', mRNA
	DA979048	1022	synovial membrane tissue from rheumatioid arthritis	DA979048 SYNOV2 Homo sapiens cDNA clone SYNOV2010390 5', mRNA
	DA979126	987	synovial membrane tissue from rheumatioid arthritis	DA979126 SYNOV2 Homo sapiens cDNA clone SYNOV2010496 5', mRNA
	DA977395	872	synovial membrane tissue from rheumatioid arthritis	DA977395 SYNOV2 Homo sapiens cDNA clone SYNOV2008306 5', mRNA
	DA983263	870	synovial membrane tissue from rheumatioid arthritis	DA983263 SYNOV2 Homo sapiens cDNA clone SYNOV2015708 5', mRNA
SYNOVIOCYTES FROM RHEUMATOID ARTHRITIS (7)	DA602358	1018	synoviocytes from rheumatioid arthritis	DA602358 HSYRA2 Homo sapiens cDNA clone HSYRA2008017 5', mRNA
	DA600339	1020	synoviocytes from rheumatioid arthritis	DA600339 HSYRA2 Homo sapiens cDNA clone HSYRA2005394 5', mRNA
	DA598737	1035	synoviocytes from rheumatioid arthritis	DA598737 HSYRA2 Homo sapiens cDNA clone HSYRA2003403 5', mRNA
	DA597428	1035	synoviocytes from rheumatioid arthritis	DA597428 HSYRA2 Homo sapiens cDNA clone HSYRA2001816 5', mRNA
	DA602596	1007	synoviocytes from rheumatioid arthritis	DA602596 HSYRA2 Homo sapiens cDNA clone HSYRA2008328 5', mRNA
	DA597520	1005	synoviocytes from rheumatioid arthritis	DA597520 HSYRA2 Homo sapiens cDNA clone HSYRA2001928 5', mRNA
	DA597451	989	synoviocytes from rheumatioid arthritis	DA597451 HSYRA2 Homo sapiens cDNA clone HSYRA2001843 5', mRNA
Unclassified
Unclassified (14)	BM921904	1559	pooled	AGENCOURT_6706796 NIH_MGC_115 Homo sapiens cDNA clone IMAGE:5753508
	BI821983	1552	pooled	603040009F1 NIH_MGC_115 Homo sapiens cDNA clone IMAGE:5180811 5',
	BI820744	1517	pooled	603034339F1 NIH_MGC_115 Homo sapiens cDNA clone IMAGE:5175728 5',
	BI818929	1439	pooled	603037421F1 NIH_MGC_115 Homo sapiens cDNA clone IMAGE:5178340 5',
	BI763569	1426	pooled	603050116F1 NIH_MGC_116 Homo sapiens cDNA clone IMAGE:5190387 5',
	BI764802	1413	pooled	603044160F1 NIH_MGC_116 Homo sapiens cDNA clone IMAGE:5184447 5',
	BI521087	1384	pooled	603081680F1 NIH_MGC_120 Homo sapiens cDNA clone IMAGE:5221099 5',
	BI822471	1358	pooled	603038060F1 NIH_MGC_115 Homo sapiens cDNA clone IMAGE:5179047 5',
	BI836886	1349	pooled	603084791F1 NIH_MGC_120 Homo sapiens cDNA clone IMAGE:5223934 5',
	BI761265	1325	pooled	603044014F1 NIH_MGC_116 Homo sapiens cDNA clone IMAGE:5184507 5',
	BI766011	1243	pooled	603047345F1 NIH_MGC_116 Homo sapiens cDNA clone IMAGE:5187563 5',
	CV023947	1050	pooled	1030 Full Length cDNA from the Mammalian Gene Collection Homo
	CA454350	1033	pooled	AGENCOURT_10760208 MAPcL Homo sapiens cDNA clone IMAGE:6719546 5',
	BM926680	1000	pooled	AGENCOURT_6644835 NIH_MGC_122 Homo sapiens cDNA clone IMAGE:5767098
	BI517699	920	pooled	603042124F1 NIH_MGC_116 Homo sapiens cDNA clone IMAGE:5182709 5',
	HY355570	872	?	HY355570 RIKEN full-length enriched human cDNA library, mixed sex
	BI761344	852	pooled	603043915F1 NIH_MGC_116 Homo sapiens cDNA clone IMAGE:5184554 5',
	BM919128	821	pooled	AGENCOURT_6653380 NIH_MGC_120 Homo sapiens cDNA clone IMAGE:5748321
	BM921312	863	pooled	AGENCOURT_6626237 NIH_MGC_115 Homo sapiens cDNA clone IMAGE:5752712
	AI218726	808	pooled	oo07a10.x1 Soares_NSF_F8_9W_OT_PA_P_S1 Homo sapiens cDNA clone
	AU076947	684	?	AU076947 Sugano cDNA library Homo sapiens cDNA clone kaia3919 5'
	BF431778	534	pooled	nab50c04.x1 Soares_NSF_F8_9W_OT_PA_P_S1 Homo sapiens cDNA clone
	BI522011	558	pooled	603081680T1 NIH_MGC_120 Homo sapiens cDNA clone IMAGE:5221099 3',
	AW974325	505	?	EST386428 MAGE resequences, MAGM Homo sapiens cDNA, mRNA sequence.
