# Supplementary material for: Tex19 and Sectm1 concordant molecular phylogenies support co-evolution of both eutherian-specific genes
Source: BMC Evol Biol. 2015 Oct 12;15:222. doi: 10.1186/s12862-015-0506-y (PMC4603632; doi:10.1186/s12862-015-0506-y)
Supplement: Additional file 4: — Sectm1.alpha expression across cow or bull tissues (EST profile). (XLS 68 kb) [file 12862_2015_506_MOESM4_ESM.xls]

## Sheet: Sheet1
Exhaustive Sectm1.alpha EST profile across cow or bull tissues
Query = full-length NM_001102326
Masking = simple and interspersed repetitive elements
Database = genbank EST release 199
Taxonomic filter = Bos taurus (9913)
Tool = MegaBLAST
Word size = 28
Score filtration = Paralog (Sectm1.alpha vs. Sectm1.beta) best score method
Tissue (EST count)	Acc. Num.	Sectm1.alpha score	Sectm1.beta score	“tissue_type”	Description
Expression in healthy tissues
PLACENTA(7)	CK394172	385	X	placenta	rearrayed Soares normalized bovine placenta
	AW462349	374	X	placenta	Soares normalized bovine placenta Bos taurus cDNA
	BP110064	313	X	utero-placenta	bovine utero-placenta cDNA Bos taurus cDNA clone
	AU233908	287	X	placenta	Bovine placenta cDNA Bos taurus cDNA clone Cln464
	AU278309	287	X	placenta	Cloned bovine placenta cDNA Bos taurus cDNA clone
	BP108136	252	X	utero-placenta	bovine utero-placenta cDNA Bos taurus cDNA clone
	AU233844	93.5	X	placenta	Bovine placenta cDNA Bos taurus cDNA clone Cln377
MAMMARY GLAND(5)	EE920793	1247	706	mammary gland	Bos taurus cDNA clone C1446 5', mRNA sequence.
	EE935294	876	X	mammary gland	Bos taurus cDNA clone H1430 3', mRNA sequence.
	EE920804	841	327	mammary gland	Bos taurus cDNA clone C1446 3', mRNA sequence.
	EE919539	798	327	mammary gland	Bos taurus cDNA clone C9883 3', mRNA sequence.
	EE935292	797	267	mammary gland	Bos taurus cDNA clone H1430 5', mRNA sequence.
CARTILAGE(4)	AV595780	998	662	cartilage	Bos taurus cartilage fetus Bos taurus cDNA clon
	AV598956	1033	291	cartilage	Bos taurus cartilage fetus Bos taurus cDNA clone
	AV595779	520	X	cartilage	Bos taurus cartilage fetus Bos taurus cDNA clone
	AV598955	468	X	cartilage	Bos taurus cartilage fetus Bos taurus cDNA clone
SKIN(3)	DV920975	1664	706	skin	GC_BGC-29 Bos taurus cDNA clone IMAGE:8237664
	EE366529	1591	706	skin	Bos taurus cDNA clone IMAGE:8484789, mRNA
	EE354765	1026	699	skin	Bos taurus cDNA clone IMAGE:8471330
BRAIN(2)	AV590293	905	640	brain	Bos taurus brain fetus Bos taurus cDNA clone E1BR011F11
	AV590292	797	315	brain	Bos taurus brain fetus Bos taurus cDNA clone E1BR011F11
BASAL GANGLIA(2)	EH207041	1570	318	basal ganglia	Bos taurus cDNA clone IMAGE:8623418 5',
	DV895247	869	464	basal ganglia	Bos taurus cDNA clone IMAGE:8308209 5',
KIDNEY(2)	AV602538	896	291	kidney	Bos taurus kidney fetus Bos taurus cDNA clone
	AV602539	861	614	kidney	Bos taurus kidney fetus Bos taurus cDNA clone
MUSCLE(2)	DV930648	1620	706	muscle	Bos taurus cDNA clone IMAGE:8139662
	CO260038	931	X	epithelial muscle	Bos taurus cDNA clone 8BOV_56D19
TESTIS(1)	DY067620	634	346	testis	BTSA Bos taurus cDNA 5', mRNA sequence.
COLON(1)	DV818928	1513	697	colon	Bos taurus cDNA clone IMAGE:8097968
Unclassified
UNCLASSIFIED(20)	CK952620	1264		pooled	Bos taurus cDNA clone 10BOV30_C12 3', mRNA
	CK948673	1162		pooled	Bos taurus cDNA clone 10BOV25_H10 3', mRNA
	CK954019	793		pooled	Bos taurus cDNA clone 10BOV32_A20 3', mRNA
	DN520634	1164		pooled	Bos taurus cDNA 5', mRNA sequence.
	DN517911	835		pooled	Bos taurus cDNA 3', mRNA sequence.
	CK956257	1199		pooled	Bos taurus cDNA clone 10BOV35_J18
	BG692535	732		pooled	Bos taurus cDNA 5', mRNA sequence.
	CK949011	1254		pooled	Bos taurus cDNA clone 10BOV25_H10
	CK955691	970		pooled	Bos taurus cDNA clone 10BOV35_J18 3', mRNA
	DY128983	292		?	Bos taurus cDNA 5', mRNA sequence.
	DY222806	1133		?	Bos taurus cDNA 5', mRNA sequence.
	CK778340	821		pooled	Bos taurus cDNA 3', mRNA sequence.
	DY181025	182		?	Bos taurus cDNA 5', mRNA sequence.
	BF653417	905		pooled	BOV Bos taurus cDNA 5', mRNA sequence.
	BG693631	387		pooled	Bos taurus cDNA 5', mRNA sequence.
	CB423764	154		pooled	Bos taurus cDNA 5', mRNA sequence.
	CK952946	1589		pooled	Bos taurus cDNA clone 10BOV30_C12
	BF651339	878		pooled	Bos taurus cDNA 5', mRNA sequence.
	CK954363	1315		pooled	Bos taurus cDNA clone 10BOV32_A20
	BG689990	797		pooled	BARC 5BOV Bos taurus cDNA 5', mRNA sequence.
