# Supplementary material for: Tex19 and Sectm1 concordant molecular phylogenies support co-evolution of both eutherian-specific genes
Source: BMC Evol Biol. 2015 Oct 12;15:222. doi: 10.1186/s12862-015-0506-y (PMC4603632; doi:10.1186/s12862-015-0506-y)
Supplement: Additional file 5: — Sectm1.beta expression across cow or bull tissues (EST profile). (XLS 73 kb) [file 12862_2015_506_MOESM5_ESM.xls]

## Sheet: Sheet1
Exhaustive Sectm1.beta EST profile across cow or bull tissues
Query = full-length NM_001083787
Masking = simple and interspersed repetitive elements
Database = genbank EST release 199
Taxonomic filter = Bos taurus (9913)
Tool = MegaBLAST
Word size = 28
EST filtration = Paralog (Sectm1.alpha vs. Sectm1.beta) best score
Tissue (EST count)	Acc. Num.	Sectm1.beta score	Sectm1.alpha score	“tissue_type”	Description
Expression in healthy tissues
PLACENTA(42)	EE253486	1631	706	placenta	Bos taurus cDNA clone IMAGE:8388381, mRNA
	EE253329	1162	660	placenta	Bos taurus cDNA clone IMAGE:8388179, mRNA
	EE252713	1101	725	placenta	Bos taurus cDNA clone IMAGE:8387416, mRNA
	EE253264	1088	665	placenta	Bos taurus cDNA clone IMAGE:8388104, mRNA
	EE253267	1086	704	placenta	Bos taurus cDNA clone IMAGE:8388107, mRNA
	EV793260	1079	665	placenta	Bos taurus cDNA clone IMAGE:8387314 5',
	EE252954	1077	660	placenta	Bos taurus cDNA clone IMAGE:8387721, mRNA
	EE253203	1074	704	placenta	Bos taurus cDNA clone IMAGE:8388030, mRNA
	EE253304	1074	704	placenta	Bos taurus cDNA clone IMAGE:8388152, mRNA
	EE253218	1070	665	placenta	Bos taurus cDNA clone IMAGE:8388046, mRNA
	EE253352	1070	693	placenta	Bos taurus cDNA clone IMAGE:8388208, mRNA
	EE252684	1068	704	placenta	Bos taurus cDNA clone IMAGE:8387383, mRNA
	EE252631	1027	665	placenta	Bos taurus cDNA clone IMAGE:8387314, mRNA
	EE253480	1024	712	placenta	Bos taurus cDNA clone IMAGE:8388374, mRNA
	EE252542	1005	665	placenta	Bos taurus cDNA clone IMAGE:8387206, mRNA
	EV793171	979	665	placenta	Bos taurus cDNA clone IMAGE:8387206 5',
	CK394219	976	318	placenta	Soares normalized bovine placenta
	EE252921	968	704	placenta	Bos taurus cDNA clone IMAGE:8387676, mRNA
	EV794777	942	675	placenta	Bos taurus cDNA clone IMAGE:8388340 5',
	EV793314	937	704	placenta	Bos taurus cDNA clone IMAGE:8387383 5',
	AW462948	929	309	placenta	Soares normalized bovine placenta Bos taurus cDNA
	EE252836	889	647	placenta	Bos taurus cDNA clone IMAGE:8387559, mRNA
	EV793097	881	695	placenta	Bos taurus cDNA clone IMAGE:8387109 5',
	EE253023	870	665	placenta	Bos taurus cDNA clone IMAGE:8387807, mRNA
	CK394218	861	298	placenta	Soares normalized bovine placenta
	EE252469	835	695	placenta	Bos taurus cDNA clone IMAGE:8387109, mRNA
	EE252831	771	643	placenta	Bos taurus cDNA clone IMAGE:8387552, mRNA
	EV793140	763	307	placenta	Bos taurus cDNA clone IMAGE:8387171 5',
	EE252938	763	307	placenta	Bos taurus cDNA clone IMAGE:8387699, mRNA
	EE252515	758	296	placenta	Bos taurus cDNA clone IMAGE:8387171, mRNA
	DR697786	747	695	placenta	Soares normalized bovine placenta Bos taurus cDNA
	AW465434	723	625	placenta	Soares normalized bovine placenta Bos taurus cDNA
	CK394215	693	425	placenta	Soares normalized bovine placenta Bos
	CK394214	686	414	placenta	Soares normalized bovine placenta
	CK394217	680	298	placenta	Soares normalized bovine placenta
	AW463083	641	298	placenta	Soares normalized bovine placenta Bos taurus cDNA
	AW463445	616	298	placenta	Soares normalized bovine placenta Bos taurus cDNA
	AW465896	553	213	placenta	Soares normalized bovine placenta Bos taurus cDNA
	AW464187	547	383	placenta	Soares normalized bovine placenta Bos taurus cDNA
	DY050134	416	302	placenta	Bos taurus cDNA 5', mRNA sequence.
	AW463163	309	292	placenta	Soares normalized bovine placenta Bos taurus cDNA
	DY051267	132	X	placenta	Bos taurus cDNA 5', mRNA sequence.
UTERO-PLACENTA(7)	BP111096	789	640	Utero-placenta	bovine utero-placenta cDNA Bos taurus cDNA clone
	BP112394	760	355	Utero-placenta	bovine utero-placenta cDNA Bos taurus cDNA clone
	BP111306	693	566	Utero-placenta	bovine utero-placenta cDNA Bos taurus cDNA clone
	BP109360	335	195	Utero-placenta	ovine utero-placenta cDNA Bos taurus cDNA clone
	BP109997	243	X	Utero-placenta	bovine utero-placenta cDNA Bos taurus cDNA clone
	BP110634	167	143	Utero-placenta	bovine utero-placenta cDNA Bos taurus cDNA clone
	BP107421	84.2	X	Utero-placenta	bovine utero-placenta cDNA Bos taurus cDNA clone
OVARY(4)	CX954394	968	329	ovarian follicle	Ovarian follicle pre-ovulatory bof Bos taurus
	EV728378	874	329	ovary	Bos taurus cDNA clone IMAGE:8715474 3',
	EV657888	706	628	ovary	Bos taurus cDNA clone IMAGE:8717690 5',
	EV797398	518	503	ovary	Bos taurus cDNA clone IMAGE:8715474 5',
EMBRYO(3)	DY209104	881	671	embryo	Bos taurus cDNA 5', mRNA sequence.
	DY137243	555	298	embryo	Bos taurus cDNA 5', mRNA sequence.
	DY220874	178	X	embryo	BEMA Bos taurus cDNA 5', mRNA sequence.
ENDOMETRIUM(1)	CR851942	1033	688	endometrium	Normalized and Subtracted bovine endometrium tissues
UNCLASSIFIED (44)	DN513464	1175		pooled	Bos taurus cDNA 5', mRNA sequence.
	CX737522	994		pooled	Bos taurus cDNA 5', mRNA sequence.
	CB418854	907		pooled	Bos taurus cDNA 5', mRNA sequence.
	DY182910	826		?	Bos taurus cDNA 5', mRNA sequence.
	AW336606	712		pooled	Bos taurus cDNA 5', mRNA sequence.
	CB532709	704		pooled	Bos taurus cDNA 5', mRNA sequence.
	DY178291	693		?	Bos taurus cDNA 5', mRNA sequence.
	DY081030	630		?	Bos taurus cDNA 5', mRNA sequence.
	CB424763	630		pooled	Bos taurus cDNA 3', mRNA sequence.
	DY209563	628		?	Bos taurus cDNA 5', mRNA sequence.
	DY084955	625		?	Bos taurus cDNA 5', mRNA sequence.
	DY131920	619		?	Bos taurus cDNA 5', mRNA sequence.
	CB536389	617		pooled	Bos taurus cDNA 3', mRNA sequence.
	CK776291	614		pooled	Bos taurus cDNA 3', mRNA sequence.
	DY172068	612		?	Bos taurus cDNA 5', mRNA sequence.
	DY162060	604		?	BEMN Bos taurus cDNA 5', mRNA sequence.
	CB538413	588		pooled	Bos taurus cDNA 3', mRNA sequence.
	DY164627	562		?	Bos taurus cDNA 5', mRNA sequence.
	DY200254	549		?	Bos taurus cDNA 5', mRNA sequence.
	BE757564	516		pooled	Bos taurus cDNA 5', mRNA sequence.
	CB464820	507		pooled	Bos taurus cDNA 3', mRNA sequence.
	CB463383	507		pooled	Bos taurus cDNA 5', mRNA sequence.
	CB424634	507		pooled	Bos taurus cDNA 3', mRNA sequence.
	AW356690	503		pooled	Bos taurus cDNA 5', mRNA sequence.
	CX737541	499		pooled	Bos taurus cDNA 3', mRNA sequence.
	CB417636	481		pooled	Bos taurus cDNA 5', mRNA sequence.
	DY153092	477		?	Bos taurus cDNA 5', mRNA sequence.
	DY102023	468		?	Bos taurus cDNA 5', mRNA sequence.
	BI683493	466		pooled	Bos taurus cDNA 5', mRNA sequence.
	CB533061	446		pooled	Bos taurus cDNA 3', mRNA sequence.
	DY097259	442		?	Bos taurus cDNA 5', mRNA sequence.
	DY109569	425		?	Bos taurus cDNA 5', mRNA sequence.
	DY141788	399		?	BEMN Bos taurus cDNA 5', mRNA sequence.
	CX735587	377		pooled	Bos taurus cDNA 5', mRNA sequence.
	DY090111	370		?	Bos taurus cDNA 5', mRNA sequence.
	DY046583	357		?	Bos taurus cDNA 5', mRNA sequence.
	BM285536	235		pooled	Bos taurus cDNA 5', mRNA sequence.
	CB429887	228		pooled	Bos taurus cDNA 3', mRNA sequence.
	DY100488	174		?	Bos taurus cDNA 5', mRNA sequence.
	BF706447	158		pooled	Bos taurus cDNA 5', mRNA sequence.
	DY167664	156		?	Bos taurus cDNA 5', mRNA sequence.
	CB461911	148		pooled	Bos taurus cDNA 3', mRNA sequence.
	DY094644	139		?	Bos taurus cDNA 5', mRNA sequence.
